# Supplementary material for: An individual’s physique is associated with the length of the reconstruction route via the retrosternal approach
Source: PLoS One. 2023 Mar 31;18(3):e0283890. doi: 10.1371/journal.pone.0283890 (PMC10065263; doi:10.1371/journal.pone.0283890)
Supplement: S2 Data — (XLSX) [file pone.0283890.s002.xlsx]

## Sheet: Sheet1
	Age	Sex	Height	Weight	BMI	Histology	Neoadjuvant therapy	Tumor location	pStage	Anastomotic leak	Ischemia	Thickness of the thorax (mm)			Average (cm)	Height of the thorax (mm)			Average (cm)	Preoperative length: ES (mm)			Average (cm)	Postoperative length: RS (mm)			Average (cm)	RS-ES (cm)	Thoracic curve (°)			Average (°)	Depth of thoracic inlet space (mm)			Average (cm)	Height of the liver (mm)			Average (cm)	Thickness of the liver (mm)			Average (cm)	Left hepatic lobe volume (ml)			Average (ml)
1	73	M	164	45.3	16.8427	scc	CRT	Mt	Ⅰ			145.6	149.8	153.3	14.9567	107.1	109.9	107.8	10.8267	357.8	352.8	355.8	35.5467	337.9	343.8	329.8	33.7167	-1.83	21.9	19.5	20.9	20.7667	36.8	34.5	36.2	3.58333	62.3	62.9	59.9	6.17	63.8	63.7	62.1	6.32	151	157	154	154
2	66	M	166.7	67.8	24.3982	scc	CT	Mt	Ⅲ			162.2	150.9	152.6	15.8967	141.4	137.6	131.5	12.7167	350.7	352.4	352.6	35.19	366	375.4	366.6	36.9333	1.74333	17.8	14.9	19.8	17.5	45.1	45.1	45.1	4.51	48.7	43.7	47.2	4.65333	93	93.1	94.4	9.35	238	268	247	251
3	65	M	161	49.6	19.1351	scc	CT	Mt	Ⅲ			135.1	130.2	130.5	13.1933	87.5	90.3	90.7	8.95	307.8	313.7	304.7	30.8733	312.9	316	313.4	31.41	0.536667	20.8	22.9	17.9	20.5333	21.4	21.9	21.9	2.17333	41.4	41.4	40.9	4.12333	70.2	69.1	69.2	6.95	170	176	173	173
4	72	F	163	52.2	19.647	scc	CRT	Lt	Ⅱ			143.5	142.8	137.2	14.1167	114.1	109.2	113.4	11.2233	325.3	325	322.1	32.4133	360.4	362.4	360.2	36.1	3.68667	24.7	20.5	21.1	22.1	30.1	29.6	29.1	2.96	49.2	43.2	46.2	4.62	60.8	59.8	62.8	6.11333	180	177	178	178.333
5	61	M	161	56.2	21.6813	scc	CRT	Lt	Ⅲ			130.9	136.5	136.5	13.4633	114.1	116.9	110.6	11.3867	315.4	318.5	317.6	31.7167	318.3	324	318.3	32.02	0.303333	34.8	39.2	36.5	36.8333	20.5	22	21	2.11667	54.1	52	57.7	5.46	71.9	76.1	75.6	7.45333	120	121	128	123
6	72	M	170	90.6	31.3495	scc	CT	Lt	Ⅰ			160.4	173	172.2	16.8533	137.6	140	140.8	13.9467	347.9	349.7	341	34.62	370	362.8	358	36.36	1.74	25.1	22.2	22.6	23.3	27.1	27.7	33.2	2.93333	29.7	31.8	34	3.18333	80.5	82.1	86.3	8.29667	228	247	232	235.667
7	68	M	170	60	20.7612	scc	CT	Lt	Ⅳ			124.8	128.7	138.4	13.0633	113.5	115.2	114.1	11.4267	340.6	341.5	341	34.1033	331.2	337	348.3	33.8833	-0.22	33.9	39.8	37.1	36.9333	40.4	39.5	44.6	4.15	84.9	86.8	88.1	8.66	76	74.1	74.6	7.49	289	291	281	287
8	70	M	168.2	56.7	20.0415	scc	CT	Mt	Ⅳ			169.1	173	169.1	17.04	105.4	108.5	110.9	10.8267	336.6	337.6	336.9	33.7033	341.3	331.4	341.5	33.8067	0.103333	19.9	22.3	21.7	21.3	25.9	32.8	28.6	2.91	36.9	45.9	40.7	4.11667	43.5	43	42.4	4.29667	109	116	114	113
9	68	F	159.2	42.6	16.8083	scc	CT	Mt	Ⅲ			130	130	133.9	13.13	82.8	79.9	75.2	7.93	345.7	346.2	346.1	34.6	355.5	352.6	349.7	35.26	0.66	26.9	28.4	21.1	25.4667	17	13.8	11.3	1.40333	74.8	75.7	74.4	7.49667	37.8	37.5	41.8	3.90333	152	140	146	146
10	76	M	166	59.2	21.4835	scc	CT	Mt	Ⅲ	+		133.8	135.2	124.1	13.1033	92.9	87.1	91.4	9.04667	351.5	346.7	344	34.74	358.5	360.3	363.3	36.07	1.33	18.5	21.8	20.5	20.2667	31.8	29.9	30.8	3.08333	98.8	99.4	97.6	9.86	59.4	62.5	62.3	6.14	275	273	277	275
11	65	M	170.5	63.4	21.8092	scc	CRT	Mt	Ⅱ			155.1	157.2	156.1	15.6133	112.4	115.5	114.5	11.4133	326	334	327.3	32.91	343.3	352.9	345.4	34.72	1.81	12.8	10.4	12.8	12	29.5	31.9	30.6	3.06667	23.5	27.4	29.1	2.66667	66.6	66.7	64.9	6.60667	76	86	72	78
12	70	M	170.2	52.5	18.1234	scc	CT	Lt	Ⅲ	+		174.6	176.7	172.4	17.4567	130.4	133.6	135.8	13.3267	350.6	352.4	356.7	35.3233	374.8	370.7	372	37.25	1.92667	32.4	34.7	32.7	33.2667	42.7	39.9	38.9	4.05	41.2	40.6	40.4	4.07333	82.3	82.1	84	8.28	218	210	215	214.333
13	58	M	163.9	48.9	18.2033	scc	CT	Mt	Ⅳ			144.9	138	140.7	14.12	99.2	100.6	100.1	9.99667	333.7	330.4	335.7	33.3267	352.1	347.3	355.9	35.1767	1.85	27.1	27.7	30.7	28.5	14.4	17.4	14.4	1.54	79.4	79.9	75.3	7.82	82.2	78.7	80.8	8.05667	190	188	180	186
14	53	M	167	38.5	13.8047	scc	CT	Lt	Ⅳ			150.4	150.5	146.4	14.91	83.6	81.4	78.1	8.10333	358.3	346.7	346.9	35.0633	331.5	335.6	335.4	33.4167	-1.64667	27.3	26.2	28.5	27.3333	24.3	26.6	27.7	2.62	75	79.7	85.2	7.99667	44.1	48	50.1	4.74	242	242	240	241.333
15	71	F	158.6	43.9	17.4525	scc	CT	Lt	Ⅳ			129.3	128.7	129.8	12.9267	68.2	64.9	65.5	6.62	316.8	313.4	313.9	31.47	320.9	316.5	318.1	31.85	0.38	14.9	10.1	10.4	11.8	22.4	22.4	22.9	2.25667	83.9	92.4	83.8	8.67	42	39.9	40.9	4.09333	158	157	159	158
16	57	M	166.8	56.2	20.1997	scc	CT	Mt	Ⅲ			136.9	137.8	135.8	13.6833	110.1	110.4	113	11.1167	330.7	334.5	334.4	33.32	340.5	336.6	338.8	33.8633	0.543333	17.2	19.9	12.8	16.6333	33.3	34.3	39.2	3.56	77.5	76.5	82.3	7.87667	79	79.2	80.7	7.96333	233	231	226	230
17	74	M	164.2	63.2	23.4407	scc		Mt	Ⅱ			145.1	148.3	145.1	14.6167	118.1	110.6	125	11.79	320.3	324.2	323.9	32.28	334	339	335.7	33.6233	1.34333	36.6	34.7	37.4	36.2333	26.6	32.1	33.5	3.07333	64.7	62	64.8	6.38333	66.8	64.3	64.8	6.53	228	203	199	210
18	77	F	154	59.3	25.0042	scc		Mt	Ⅰ			120.9	123.6	123.3	12.26	119.1	127.1	124.5	12.3567	281.4	285.4	287.1	28.4633	338.2	335	330.3	33.45	4.98667	31.4	26.7	27.6	28.5667	28.1	27.6	28.2	2.79667	65.5	68.3	67.2	6.7	69.5	70.8	67.2	6.91667	204	203	205	204
19	60	M	165.5	56.3	20.5548	scc	CT	Mt	Ⅳ	+		149.2	151.4	153.5	15.1367	144.3	145	140	14.31	328.8	328.4	326.2	32.78	350.9	347.2	347.1	34.84	2.06	40	43.7	44.9	42.8667	37.3	39.8	39.5	3.88667	51.7	52.6	45.7	5	80.6	90.2	79	8.32667	141	140	152	144.333
20	71	M	172.8	53.5	17.917	scc	CT	Mt	Ⅲ	+		158.9	154.7	157.2	15.6933	94	99.8	96.5	9.67667	405	387.6	387.3	39.33	383.3	389.3	386.5	38.6367	-0.693333	26.9	28.1	26.9	27.3	9.5	16.2	11.7	1.24667	106.5	107.9	110.4	10.8267	62	61.7	59.9	6.12	260	264	263	262.333
21	72	M	170.5	55.3	19.0229	scc	CT	Ut	Ⅲ			158.2	167.74	158.9	16.1613	126.7	127.4	126	12.67	365.8	358	364.4	36.2733	363.1	359.8	361.1	36.1333	-0.14	25.7	29.5	27.5	27.5667	34.2	32.3	30.5	3.23333	55.7	49.6	48.7	5.13333	82.4	85	85.2	8.42	234	233	226	231
22	77	M	159.2	55.6	21.9376	scc	CT	Mt	Ⅲ			135.4	139.1	143.5	13.9333	111.1	105.2	113.3	10.9867	316.1	322	319.9	31.9333	317.4	317.3	323.4	31.9367	0.00333333	28.6	31.6	26.4	28.8667	13.6	13.1	13.9	1.35333	48.5	56.7	60.1	5.51	69.2	71.3	70.4	7.03	202	199	199	200
23	73	M	161.8	42.9	16.387	scc	CT	Mt	Ⅳ			156.3	148.5	151.8	15.22	101.2	105.7	107	10.4633	361.8	361.9	364.7	36.28	343.4	343.1	336.8	34.11	-2.17	39.9	38.2	40.1	39.4	0	0	0	0	74.4	74.2	78.4	7.56667	62.9	59	58.2	6.00333	282	252	266	266.667
24	75	F	154.5	32.8	13.741	scc	CT	AeLt	Ⅲ			129.5	129.5	131.3	13.01	81	85.2	74.6	8.02667	338.5	342.9	337.3	33.9567	337.4	341.4	342.1	34.03	0.0733333	22.8	18.3	17.6	19.5667	13.8	14.1	13.7	1.38667	68.8	71.9	71.7	7.08	48.9	46.4	49.9	4.84	145	140	147	144
25	68	M	163	69.9	26.3089	scc		Mt	Ⅰ			137.9	140.5	132.7	13.7033	144	144	141.4	14.3133	315.8	314.9	317.3	31.6	334.2	334.6	334.2	33.4333	1.83333	38.5	39.7	38.9	39.0333	25.4	26	23.7	2.50333	47.2	48.3	44.5	4.66667	87.1	89.1	87.5	8.79	161	163	167	163.667
26	60	F	159	49	19.3821	scc		Mt	Ⅰ			136.3	135.8	138.7	13.6933	97.7	94.7	92.8	9.50667	331.5	325.8	330.6	32.93	321.4	324.9	325.9	32.4067	-0.523333	29.2	30.1	30.6	29.9667	19.9	23.5	25.6	2.3	78.5	79.6	80	7.93667	63.9	65.8	66.1	6.52667	209	200	199	202.667
27	68	F	160.5	36.4	14.1303	scc	CT	Mt	Ⅲ			127.9	125.5	84.3	11.2567	89.6	86.6	132.1	10.2767	350.7	352.9	357.4	35.3667	324.9	325	325.9	32.5267	-2.84	27.8	22	24.6	24.8	10.2	9.5	10.2	0.996667	84.9	84.9	87.2	8.56667	57.1	61.5	67.4	6.2	234	242	219	231.667
28	59	M	163	52	19.5717	scc		Mt	Ⅰ	+	+	138.2	137.3	137.8	13.7767	122.1	119.9	124.3	12.21	315.5	314.2	317.2	31.5633	319.7	318	318.6	31.8767	0.313333	35.2	37.2	29.2	33.8667	42.3	39.6	40	4.06333	46.1	42.8	45.7	4.48667	85.1	84.5	84.6	8.47333	169	175	177	173.667
29	70	M	172.9	53.1	17.7625	scc		Ut	Ⅱ			153.2	157	160.2	15.68	118.5	115.3	115.3	11.6367	344.4	346.7	347.2	34.61	370.5	370.1	364.9	36.85	2.24	37.7	40.1	39.8	39.2	11.2	11.7	10.4	1.11	70	65.6	65.9	6.71667	77.8	76.7	76.9	7.71333	283	296	288	289
30	78	M	162	64.1	24.4246	scc		Lt	Ⅰ	+		137.2	137.9	140.9	13.8667	115.1	111.4	112.1	11.2867	342.8	347.1	347.2	34.57	370.5	371.2	372	37.1233	2.55333	25	21.9	26.8	24.5667	25.1	24.7	25.2	2.5	89.7	92	91.1	9.09333	91.3	89.8	87.4	8.95	350	346	338	344.667
31	65	M	180.3	59.5	18.3031	scc	CT	Lt	Ⅱ			167.4	163.4	158.7	16.3167	102.6	106	104	10.42	365.8	365.4	364.8	36.5333	342.9	350.5	352.1	34.85	-1.68333	19.6	18.1	20.5	19.4	33.9	32	32.4	3.27667	59.4	63.9	62	6.17667	68.6	71.6	69.6	6.99333	163	163	163	163
32	78	F	153.5	42.5	18.0373	scc	CT	Mt	Ⅱ			135.1	135.7	135.7	13.55	86.2	92.7	86.1	8.83333	311.5	312.3	312.7	31.2167	339.6	342.7	339.8	34.07	2.85333	15.1	12.4	13.7	13.7333	24.3	24.3	26.1	2.49	100.3	95.7	96.1	9.73667	33.4	33	33	3.31333	207	197	189	197.667
33	58	M	172	79.8	26.974	scc		Lt	Ⅱ			157.1	160.9	157.7	15.8567	129.7	124.5	125.1	12.6433	339.5	333.1	333.9	33.55	347.8	351.8	352.1	35.0567	1.50667	20.9	24.5	19.2	21.5333	33.4	33.8	38.8	3.53333	69.5	67	77.6	7.13667	95.6	96.8	93.6	9.53333	318	314	316	316
34	64	F	157	53.9	21.867	scc	CT	Mt	Ⅲ			130.8	133.6	140.9	13.51	94.3	93.6	87.5	9.18	324.7	325.9	329.4	32.6667	342.9	346	340.2	34.3033	1.63667	24.6	21.1	21.2	22.3	17.3	17	22.4	1.89	84.4	86.3	84.3	8.5	54.1	56.1	53	5.44	211	210	201	207.333
35	80	M	162	68.3	26.025	scc	CT	Lt	Ⅲ			133.3	130.6	133.3	13.24	101.5	105	105.9	10.4133	323.1	320.2	322.4	32.19	336.5	334.4	337.7	33.62	1.43	10.3	8.2	9.5	9.33333	30.5	33.3	30.6	3.14667	46.6	48.5	47.8	4.76333	85.5	86.4	85.8	8.59	165	165	164	164.667
36	78	F	148	34.5	15.7505	scc	CT	Mt	Ⅱ			125.9	124	138.2	12.9367	95	92.1	90.8	9.26333	284.1	281.1	280	28.1733	282.6	286	285.2	28.46	0.286667	28	28.8	21.7	26.1667	15.9	11.1	14.3	1.37667	67.9	69.3	69.6	6.89333	61.7	60.3	61.4	6.11333	100	101	106	102.333
37	75	M	166.2	44.9	16.2549	scc	CT	Lt	Ⅳ			147.6	147.2	144.3	14.6367	104.4	106.2	107.1	10.59	346.3	344.2	346.2	34.5567	352.3	352.2	355.7	35.34	0.783333	27	26.8	30.1	27.9667	11.6	13.2	14.8	1.32	89	92.7	88	8.99	73.2	72.2	79	7.48	243	250	241	244.667
38	74	F	156.5	40.4	16.495	scc	CT	Mt	Ⅲ			127	129.7	129.6	12.8767	106.9	109.9	104.4	10.7067	309.2	313.5	316.4	31.3033	294	300	305.1	29.97	-1.33333	51	48.4	40.9	46.7667	9.5	13.5	9.8	1.09333	87.4	81	85.7	8.47	51.4	52.5	55.1	5.3	186	175	170	177
39	83	M	169	68	23.8087	basaloid carcinoma		Ut	Ⅲ			171.4	173.2	174.1	17.29	131.7	133.4	128.1	13.1067	329.3	327.9	328.4	32.8533	334.7	340	336.2	33.6967	0.843333	41.1	41.5	36.6	39.7333	15.5	16.1	18.6	1.67333	42.4	41	43.7	4.23667	92.1	92.4	90.7	9.17333	233	235	236	234.667
40	77	M	165.3	62.5	22.8736	scc	CT	Lt	Ⅲ	+	+	147.8	149	145.9	14.7567	121.1	125.4	118	12.15	319.7	324	319.5	32.1067	340	324.5	329.2	33.1233	1.01667	30.8	31.5	32.2	31.5	29.1	27.9	31.4	2.94667	48.1	53.7	50.3	5.07	84	90.4	88.7	8.77	317	317	315	316.333
